# Supplementary material for: Characterization and mitigation of artifacts derived from NGS library preparation due to structure-specific sequences in the human genome
Source: BMC Genomics. 2024 Mar 1;25:227. doi: 10.1186/s12864-024-10157-w (PMC10908179; doi:10.1186/s12864-024-10157-w)
Supplement: Supplementary file 4 — Supplementary Material 4. [file 12864_2024_10157_MOESM4_ESM.xlsx]

## Sheet: Table S1
Table S1 The clinicopathologic characteristics of the tumor samples
Characteristic	Number	Percentage
Age (Years)
<58	27	0.5
≥58	27	0.5
Gender
Male	27	0.5
Female	27	0.5
Tumor type
Lung cancer	18	0.3333
Colorectal cancer	18	0.3333
Renal cancer	5	0.0926
Upper urinary tract urothelial carcinoma	3	0.0556
Liver cancer	2	0.037
Biliary duct cancer	1	0.0185
Endometrial cancer	1	0.0185
Cervical cancer	1	0.0185
Thymoma	1	0.0185
Esophageal cancer	1	0.0185
Gastrointestinal stromal tumors	1	0.0185
Prostate cancer	1	0.0185
Gastric cancer	1	0.0185
Specimen type
Formalin-fixed paraffin-embedded tissue	36	0.6667
Fresh-frozen tissue	18	0.3333

## Sheet: Table S2 
Table S2 The information of hotspot mutations for variant simulation
Chrom #	Start	End	AlleleFrequency	Type	Alt
chr1	11217229	11217229	0.04	snv	C
chr1	17350510	17350510	0.04	snv	A
chr1	46733212	46733212	0.04	snv	A
chr1	65325837	65325837	0.04	snv	A
chr1	115256530	115256530	0.04	snv	T
chr10	43607555	43607555	0.04	snv	A
chr10	89653833	89653833	0.04	snv	A
chr10	89690805	89690805	0.04	snv	A
chr10	89692803	89692803	0.04	snv	A
chr10	89717624	89717624	0.04	snv	A
chr10	89720676	89720676	0.04	snv	G
chr10	89720714	89720714	0.04	snv	G
chr10	89720841	89720841	0.04	snv	G
chr10	123246893	123246893	0.04	snv	C
chr10	123258076	123258076	0.04	snv	T
chr11	534286	534286	0.04	snv	G
chr11	94200987	94200987	0.04	snv	A
chr11	108142131	108142131	0.04	snv	G
chr11	108180913	108180913	0.04	snv	T
chr11	111958683	111958683	0.04	snv	A
chr12	25380280	25380280	0.04	snv	G
chr12	25398282	25398282	0.04	snv	G
chr12	112888195	112888195	0.04	snv	A
chr12	112926888	112926888	0.04	snv	T
chr13	28601361	28601361	0.04	snv	G
chr13	28602342	28602342	0.04	snv	C
chr13	28608281	28608281	0.04	snv	G
chr13	32907014	32907014	0.04	snv	T
chr13	32912277	32912277	0.04	snv	G
chr13	32914274	32914274	0.04	snv	T
chr13	32914562	32914562	0.04	snv	T
chr13	32915177	32915177	0.04	snv	T
chr13	32953951	32953951	0.04	snv	A
chr13	32954180	32954180	0.04	snv	T
chr14	95562566	95562566	0.04	snv	G
chr15	66727462	66727462	0.04	snv	A
chr15	90631838	90631838	0.04	snv	A
chr16	2136359	2136359	0.04	snv	G
chr16	14021989	14021989	0.04	snv	C
chr16	67650710	67650710	0.04	snv	T
chr16	67654643	67654643	0.04	snv	A
chr17	7573996	7573996	0.04	snv	G
chr17	7577093	7577093	0.04	snv	T
chr17	7577118	7577118	0.04	snv	A
chr17	7577535	7577535	0.04	snv	A
chr17	7577557	7577557	0.04	snv	T
chr17	7577577	7577577	0.04	snv	C
chr17	7578254	7578254	0.04	snv	T
chr17	7578475	7578475	0.04	snv	A
chr17	7578526	7578526	0.04	snv	T
chr17	7579311	7579311	0.04	snv	T
chr17	29541542	29541542	0.04	snv	G
chr17	33446632	33446632	0.04	snv	C
chr17	37667817	37667817	0.04	snv	G
chr17	37866707	37866707	0.04	snv	C
chr17	37881018	37881018	0.04	snv	C
chr17	37881392	37881392	0.04	snv	G
chr17	37881404	37881404	0.04	snv	A
chr17	40481655	40481655	0.04	snv	G
chr17	41203135	41203135	0.04	snv	G
chr17	41209092	41209092	0.04	snv	G
chr17	41215390	41215390	0.04	snv	T
chr17	41219641	41219641	0.04	snv	T
chr17	41222961	41222961	0.04	snv	G
chr17	41243941	41243941	0.04	snv	A
chr17	41244057	41244057	0.04	snv	A
chr17	41244955	41244955	0.04	snv	A
chr17	56780563	56780563	0.04	snv	T
chr17	59871048	59871048	0.04	snv	C
chr17	59878688	59878688	0.04	snv	A
chr18	48575200	48575200	0.04	snv	T
chr19	1219355	1219355	0.04	snv	G
chr19	1220428	1220428	0.04	snv	G
chr19	10600417	10600417	0.04	snv	A
chr19	10610247	10610247	0.04	snv	A
chr19	33793070	33793070	0.04	snv	A
chr19	40741860	40741860	0.04	snv	T
chr19	45856355	45856355	0.04	snv	C
chr2	29443600	29443600	0.04	snv	T
chr2	47635629	47635629	0.04	snv	T
chr2	47672685	47672685	0.04	snv	G
chr2	47698141	47698141	0.04	snv	T
chr2	47702239	47702239	0.04	snv	G
chr2	47710023	47710023	0.04	snv	T
chr2	48028054	48028054	0.04	snv	T
chr2	158626898	158626898	0.04	snv	C
chr2	215646150	215646150	0.04	snv	A
chr22	29091745	29091745	0.04	snv	T
chr3	10183838	10183838	0.04	snv	G
chr3	10188208	10188208	0.04	snv	A
chr3	10188264	10188264	0.04	snv	G
chr3	10188287	10188287	0.04	snv	T
chr3	10191488	10191488	0.04	snv	G
chr3	10191510	10191510	0.04	snv	C
chr3	10191540	10191540	0.04	snv	C
chr3	10191570	10191570	0.04	snv	G
chr3	10191593	10191593	0.04	snv	T
chr3	37042445	37042445	0.04	snv	A
chr3	37048537	37048537	0.04	snv	T
chr3	37053319	37053319	0.04	snv	G
chr3	37053590	37053590	0.04	snv	A
chr3	37059046	37059046	0.04	snv	A
chr3	37081692	37081692	0.04	snv	A
chr3	37090054	37090054	0.04	snv	T
chr3	37090445	37090445	0.04	snv	A
chr3	49412905	49412905	0.04	snv	G
chr3	138478044	138478044	0.04	snv	A
chr3	178928067	178928067	0.04	snv	A
chr3	178936083	178936083	0.04	snv	T
chr4	1806126	1806126	0.04	snv	A
chr4	55144121	55144121	0.04	snv	A
chr4	55593640	55593640	0.04	snv	G
chr5	112154991	112154991	0.04	snv	A
chr5	112175466	112175466	0.04	snv	A
chr7	2987283	2987283	0.04	snv	T
chr7	6027135	6027135	0.04	snv	A
chr7	6426892	6426892	0.04	snv	T
chr7	55249007	55249007	0.04	snv	A
chr7	116412043	116412043	0.04	snv	T
chr7	128845228	128845228	0.04	snv	T
chr7	128850341	128850341	0.04	snv	T
chr7	140453121	140453121	0.04	snv	T
chr7	140453175	140453175	0.04	snv	G
chr7	140501213	140501213	0.04	snv	G
chr8	128751241	128751241	0.04	snv	G
chr9	8341947	8341947	0.04	snv	T
chr9	21971199	21971199	0.04	snv	G
chr9	133738358	133738358	0.04	snv	T
chr9	133748367	133748367	0.04	snv	C
chr9	133748414	133748414	0.04	snv	G
chr9	133753844	133753844	0.04	snv	G
chr9	133753880	133753880	0.04	snv	C
chr9	133753888	133753888	0.04	snv	C
chrX	47426120	47426120	0.04	snv	G
